# Supplementary material for: Enhancing flavonoid production by promiscuous activity of prenyltransferase, BrPT2 from Boesenbergia rotunda
Source: PeerJ. 2020 May 1;8:e9094. doi: 10.7717/peerj.9094 (PMC7197402; doi:10.7717/peerj.9094)
Supplement: Supplemental Information 5 [file peerj-08-9094-s005.xlsx]

## Sheet: Fig 3
	Analyte peak area
Pinocembrin	1	2	3	Average
WT	3964.11	6129.35	3281.55	4458.34
T1	174327	191779	164849	176985
Alpinetin	1	2	3	Average
WT	25594.9	0	14730.1	20162.5
T1	1.8532e+07	1.81058e+07	1.89588e+07	1.85322e+07
Cardamonin	1	2	3	Average
WT	13325.5	14586.6	0	13956.1
T1	0	0	0	0
Naringenin	1	2	3	Average
WT	49352.7	56061.2	54476.7	53296.9
T1	113554	95917.3	80661.6	96710.9
Panduaratin	1	2	3	Average
WT	15898.2	11806.8	9390.17	12365.1
T1	10936.6	17274	6990.57	11733.7
Pinostrobin	1	2	3	Average
WT	21298	15475	11318.8	16030.6
T1	1.69981e+07	1.6398e+07	1.79541e+07	1.71168e+07
