# Supplementary material for: Enhancing flavonoid production by promiscuous activity of prenyltransferase, BrPT2 from Boesenbergia rotunda
Source: PeerJ. 2020 May 1;8:e9094. doi: 10.7717/peerj.9094 (PMC7197402; doi:10.7717/peerj.9094)
Supplement: Supplemental Information 6 [file peerj-08-9094-s006.xlsx]

## Sheet: Fig 6
	Analyte peak area
	1	2	3	Average	Stdev
S1	1.82835e+06	2.0232e+06	1.78852e+06	1.88002e+06	125580
S2	2.43779e+06	2.70316e+06	2.41571e+06	2.51889e+06	159965
S3	664608	786741	742013	731121	61790.6
S4	3.08858e+06	3.50729e+06	3.38473e+06	3.32687e+06	215268
S5	3.2672e+06	3.42227e+06	3.61777e+06	3.43575e+06	175671
S6	3.13379e+06	3.27198e+06	3.01258e+06	3.13945e+06	129793
